# Supplementary material for: Enhancing Pediatric Tube Weaning with Remote Patient Monitoring: A Pilot Quasi-Experimental Study
Source: Nutrients. 2026 Mar 20;18(6):987. doi: 10.3390/nu18060987 (PMC13029489; doi:10.3390/nu18060987)
Supplement: Supplementary file 1 [file nutrients-18-00987-s001.zip]

Archive with 1 entries (1 files):
- nutrients-4151471-Figure S1.pdf
